# Supplementary material for: Bacteria Associated to Plants Naturally Selected in a Historical PCB Polluted Soil Show Potential to Sustain Natural Attenuation
Source: Front Microbiol. 2017 Jul 25;8:1385. doi: 10.3389/fmicb.2017.01385 (PMC5524726; doi:10.3389/fmicb.2017.01385)
Supplement: Supplementary file 2 [file Table_6.XLSX]

## Sheet: Foglio1
Phylum/Class	Order	Rhizosphere (R)									Root surrounding soil (S)									Non-vegetated bulk (B)
		CN1	CN2	CN3	DG1	DG2	DG3	MS1	MS2	MS3	CN1	CN2	CN3	DG1	DG2	DG3	MS1	MS2	MS3	B1	B2	B3
Acidobacteria	32-20	0.0078736	0.0187831	0.0102902	0.0296095	0.0103327	0.0256538	0.00388727	0.0136686	0.00281912	0.0407957	0.0327923	0.0417299	0.0434064	0.0513355	0.0381871	0.0144907	0.0562927	0.0208908	0.124213	0.170697	0.119119
	Acidobacteriales	0	0.0316965	0.00374188	0.00348347	0.0132849	0.0112235	0	0	0	0.0291398	0.0273269	0.00569044	0.00413394	0.00933373	0.0160788	0.0579626	0.0261359	0.0104454	0.18305	0.203888	0.148898
	BPC015	0	0.00117394	0.00841924	0.00696694	0	0.00160336	0	0.00398667	0	0.0135986	0.0163961	0.0246586	0.0103348	0.0155562	0.00803939	0.0144907	0.0120627	0.00626723	0.0414043	0.0734945	0
	CCU21	0.11023	0.23831	0.168385	0.454593	0.509255	0.359153	0.00621963	0.146368	0.090212	0.437097	0.329744	0.34522	0.310045	0.454241	0.355743	0.23185	0.480499	0.45333	0.57748	0.585586	0.496327
	iii1-15	1.58916	2.28567	2.49584	4.41878	3.21052	3.33018	0.106511	1.62656	1.02898	7.1645	5.70221	5.67906	4.94626	7.55565	5.41654	0	7.62565	6.58895	9.33993	10.1043	8.45742
	DS-100	0.0249331	0.00939155	0.0308705	0.0278678	0.0236176	0.0432907	0.00233236	0.0233505	0.0169147	0.0485663	0.0400794	0.0322458	0.0475403	0.0793367	0.0703447	1.40559	0.0763973	0.0480488	0.0370459	0.0403035	0.00992654
	PK29	0.15616	0.0727845	0.190836	0.156756	0.128421	0.080168	0	0.0472706	0.0253721	0.270029	0.260516	0.238998	0.200496	0.267567	0.26731	0.521664	0.327704	0.371856	0.621064	0.514462	0.486401
	RB41	0.284762	0.518883	0.399446	2.67182	1.7787	1.93526	0.0295432	0.415753	0.149414	2.85376	2.4995	2.18323	2.14345	2.9479	2.27917	4.0284	2.5573	2.01805	4.1121	4.77715	4.57614
	unid	0.0209963	0.0939155	0.0869988	0.151531	0.162371	0.0641344	0.000777454	0.0461315	0.0394677	0.376875	0.302418	0.280728	0.2253	0.225565	0.13868	0.130416	0.295537	0.213086	0.385713	0.431484	0.416915
	DS-18	0.039368	0.12209	0.0804505	0.754171	0.894518	0.869021	0.000777454	0.0318934	0.0479251	0.858653	0.586617	0.462822	0.698636	0.92715	0.53261	0	1.14596	0.81683	0.640676	0.9578	0.555886
	E29	0	0	0	0	0	0	0	0	0	0	0	0	0	0	0	0.130416	0	0	0.0196125	0.0260787	0
	JH-WHS99	0	0	0	0	0	0	0	0	0	0	0	0	0	0	0	0.0144907	0	0	0.0544793	0.068753	0.0397062
	Solibacterales	0.11023	0.157308	0.130966	0.728045	0.342456	0.476198	0.00932945	0.127004	0.0535634	0.398244	0.442696	0.481791	0.485738	0.594247	0.592905	0.782495	0.526739	0.376034	0.697335	0.80844	0.764344
	MVS-40	0.0209963	0.0293486	0.101031	0.0156756	0.0177132	0.0208437	0.00155491	0.0148076	0.0197339	0.106846	0.123882	0.0682853	0.0537412	0.0606692	0.040197	0.43472	0.116606	0.0981867	0.0958835	0.137506	0.0893389
	Sva0725	0.209963	0.139699	0.0542573	0.665343	0.0738051	0.168353	0.00233236	0.0438534	0.0310104	0.281685	0.327923	0.142261	0.171558	0.357793	0.207014	0.173888	0.1347	0.160859	0.220096	0.317686	0.218384
	unid	0.0747992	0.0305225	0.0458381	0.0487686	0.0280459	0.0481008	0	0.00341715	0.0253721	0.287513	0.211328	0.157436	0.0950806	0.150895	0.118581	0.565135	0.26337	0.18175	1.04818	0.806069	0.466548
	unid	0.00131227	0.00469577	0.0121611	0.00870868	0.00590441	0.00641344	0	0.0045562	0	0.0310824	0.0182179	0.030349	0.00826788	0.0155562	0.00602954	0.101435	0.0381986	0.0250689	0.1569	0.175439	0.0992654
	unid	0	0.00704366	0.00935471	0	0.00442831	0.00160336	0	0	0	0.0155412	0.00910896	0.00569044	0.00413394	0.00777811	0.0040197	0.811477	0.0120627	0.00417816	0.00217917	0.00474158	0
	unid	0.190279	0.112699	0.115063	0.153273	0.180084	0.18118	0.0116618	0.0780249	0.0620207	0.0621649	0.0838024	0.110015	0.107482	0.121338	0.106522	0.478192	0.112585	0.116988	0.0610168	0.0497866	0.0694858
	unid	0.0209963	0.00704366	0.0261932	0.0470269	0.0679007	0.0256538	0	0.0091124	0	0.0582796	0.0419012	0.0417299	0.0392724	0.0591136	0.026128	0.0289813	0.04423	0.0334253	0.220096	0.471788	0.168751
	unid	0.0249331	0.0798281	0.145934	0.101021	0.190417	0.250124	0.000777454	0.0888459	0.0169147	0.16124	0.120238	0.0929439	0.181893	0.210009	0.152748	0.043472	0.124648	0.129523	0.0675543	0.068753	0.129045
	unid	0.0039368	0.00234789	0.00187094	0.0278678	0.00590441	0	0	0.00284762	0	0.00582796	0.00364358	0.00379363	0.0124018	0.00933373	0.00200985	0	0	0.00626723	0.0108959	0	0.00992654
Actinobacteria	0319-7L14	1.05506	1.12464	1.4294	0.606124	0.878281	1.20252	0.0575316	0.477831	0.713239	1.44922	1.51573	1.95941	1.81273	1.5494	1.74455	0.854949	1.23241	1.63575	0.49903	0.467046	0.476474
	Acidimicrobiales	6.43667	5.78402	4.90842	3.58623	5.3612	5.0554	0.486686	2.47914	2.74583	3.90085	4.16097	4.51631	5.53948	4.60619	5.72204	2.53586	4.14958	5.08064	1.38595	1.25178	1.54854
	Actinomycetales	7.81193	6.42969	5.97392	5.08238	6.36052	5.82341	1.79514	10.6587	7.54398	3.65413	3.76018	4.29818	5.23357	4.50663	5.29796	2.84017	2.9031	3.46369	1.41646	1.44144	1.67759
	Euzebyales	0.0957955	0.0680887	0.0579992	0.0365764	0.0605202	0.0657378	0.00699708	0.0261981	0.0281912	0.0155412	0.0163961	0.0322458	0.0413394	0.0373349	0.0281379	0.0289813	0.0261359	0.0355143	0.0108959	0.00948317	0
	Gaiellales	33.5534	24.2149	30.1877	7.87439	17.4254	16.3415	2.26472	12.5876	9.43561	11.1469	12.2078	16.1969	20.0579	14.6151	20.3799	6.43385	11.3088	15.2022	1.87409	1.9322	1.89597
	Micrococcales	1.64296	1.39699	1.68478	1.00846	1.60452	1.67391	0.279106	0.927756	0.811908	1.16365	1.14409	1.29552	2.05663	1.68474	2.11838	0.0869439	1.09369	1.27225	0.178692	0.213371	0.208457
	Rubrobacterales	0.330691	0.392097	0.398511	0.16024	0.222891	0.238901	0.0233236	0.329755	0.090212	0.235061	0.169427	0.212443	0.283175	0.270678	0.287408	0.0579626	0.172899	0.221442	0.0523001	0.106686	0.109192
	Solirubrobacterales	4.6323	4.5502	5.46128	3.39116	4.03714	4.53751	0.50379	4.09602	1.97621	2.19326	2.61427	3.02921	4.7561	3.95906	4.56035	1.46356	2.56132	3.26941	0.703872	0.924609	1.03236
	unid	0	0.00117394	0	0	0.00590441	0.00160336	0	0	0	0.0660502	0.0255051	0.0246586	0.00620091	0.0108893	0	0.0144907	0.0241255	0.0292471	0.0152542	0.0142248	0.0198531
	unid	0.0236208	0.0281746	0.00841924	0.0748946	0.0605202	0.040084	0	0.00512572	0.00281912	0.0679929	0.0783371	0.0322458	0.0475403	0.0420018	0.0341674	0.0144907	0.0924809	0.0752068	0.119854	0.068753	0.0397062
	unid	0.0118104	0.0223049	0.0439671	0.0400599	0.0560919	0.0160336	0	0.0113905	0.00281912	0.0718782	0.096555	0.0550076	0.0578752	0.0606692	0.0542659	0	0.0643345	0.0668505	0.00871669	0.0142248	0.0198531
Alphaproteobacteria	BD7-3	0.0131227	0.11622	0.113192	0.17069	0.109232	0.0689445	0	0.057522	0.00845737	0.0291398	0.0309705	0.0360395	0.101282	0.0995598	0.112552	0.115925	0.0703659	0.0417816	0.0414043	0.0877193	0.0595593
	Caulobacterales	0.106294	0.299356	0.158095	1.35681	0.482685	0.872228	0.114286	0.877638	0.239626	0.297226	0.318814	0.240895	0.38859	0.370238	0.335645	0.333285	0.158826	0.188017	0.200484	0.218113	0.297796
	Ellin329	0.0249331	0.0305225	0.0280641	0.137597	0.0649485	0.057721	0	0.0461315	0.00281912	0.0738208	0.0819807	0.0758725	0.0888797	0.101115	0.0763742	0.23185	0.118617	0.0835631	0.270217	0.403035	0.307723
	Rhizobiales	1.07343	1.26903	1.07111	5.06322	2.66436	2.90208	0.775121	2.27924	2.40189	1.95042	2.03312	2.07701	3.28235	3.60126	3.80263	3.76757	2.25975	2.19562	3.13801	3.26695	3.8515
	Rhodobacterales	0.259829	0.293486	0.192707	0.818616	0.453163	0.447338	0.0870748	0.363926	0.248083	0.357448	0.275091	0.349014	0.535345	0.438685	0.426088	0.420229	0.291516	0.327985	0.374817	0.464675	0.51618
	Rhodospirillales	2.0865	2.3608	1.89152	2.00822	1.98831	1.71399	0.393392	2.07933	1.43493	2.64007	2.79281	2.7997	2.4721	2.22765	2.34147	2.3185	2.11299	2.43587	2.90484	2.6221	2.97796
	Rickettsiales	0.0262453	0.0176091	0.0187094	0.0905702	0.0738051	0.0609277	0.00310982	0.0142381	0.00563825	0.0738208	0.0473666	0.0322458	0.0599421	0.0591136	0.092453	0.130416	0.0422195	0.0355143	0.0610168	0.0379327	0.0297796
	Sphingomonadales	1.16136	2.54863	1.32556	13.3469	7.61816	8.61806	1.0861	5.11262	3.19971	4.70316	5.37793	5.72458	5.031	5.00132	3.94734	5.50645	4.45517	4.24919	3.87239	4.11569	5.25114
	unid	0.0249331	0.0540014	0.033677	0.139339	0.0900422	0.0817714	0	0.00740382	0.0112765	0.149584	0.147565	0.197269	0.142621	0.178896	0.156768	0.0579626	0.211098	0.139968	0.246246	0.334282	0.228311
Bacteroidetes	Bacteroidales	0.00656134	0.00117394	0	0	0	0	0	0	0.00281912	0.00194265	0	0	0	0	0	0.0144907	0.00603136	0.00626723	0	0	0
	Cytophagales	0.468479	1.01429	0.325544	2.06047	2.00159	1.36606	0.0474247	1.2558	0.279093	1.16948	1.02931	0.944613	1.07896	1.02671	1.17576	1.56499	0.916767	0.887858	2.32518	2.51067	2.9184
	Flavobacteriales	0.112855	0.594015	0.0346124	1.12168	1.17793	3.01592	0.110398	1.67497	0.383401	0.965498	1.12769	0.923748	0.219099	0.144673	0.168827	0.753514	0.613189	0.457508	5.98836	4.42864	5.55886
	Saprospirales	0.333316	0.672669	0.219836	3.80743	1.81118	1.98656	0.0334305	1.27801	0.459517	1.69788	1.43739	1.50607	1.46962	2.03942	1.66013	3.18794	1.14395	0.841899	2.90266	3.56567	4.17907
	Sphingobacteriales	0.299197	0.454316	0.284383	1.43519	0.748384	1.44463	0.221574	0.660649	0.157871	0.497319	0.466379	0.381259	0.398925	0.384238	0.470304	0.869439	0.345798	0.282026	0.878206	1.06686	1.28052
	unid	0	0.00352183	0	0.00696694	0.0014761	0.0080168	0	0	0	0.00777061	0.0127525	0.00758725	0.00826788	0.0233343	0.0160788	0.043472	0.0261359	0.00626723	0.0239709	0.0308203	0
	unid	0	0.00352183	0	0.00696694	0.0014761	0.0080168	0	0	0	0.00777061	0.0127525	0.00758725	0.00826788	0.0233343	0.0160788	0	0.0261359	0.00626723	0.0239709	0.0308203	0
	unid	0.00131227	0	0.000935471	0.00522521	0.00885661	0.00481008	0	0.000569525	0.00281912	0.00194265	0	0.00379363	0.00413394	0.00466686	0.0040197	0.0144907	0.00603136	0.00417816	0	0.00237079	0
	unid	0.00262453	0	0.00187094	0	0	0	0	0.0546744	0	0	0	0	0	0	0	0	0	0	0	0.00474158	0
	unid	0	0.00352183	0	0.00174174	0	0	0	0.00854287	0	0.00194265	0.00364358	0.00189681	0	0	0	0	0	0	0	0.00711238	0.00992654
Betaproteobacteria	A21b	0.00262453	0.0117394	0	0.033093	0.00738051	0.0352739	0	0.0125295	0	0.00971326	0.00546538	0.0132777	0.0165358	0.0233343	0.0221083	0.0289813	0.00603136	0.0104454	0.0217917	0.0237079	0.0496327
	Burkholderiales	0.440922	1.05655	0.664185	2.31128	1.55729	1.5248	0.673275	3.1546	2.25812	1.15005	1.05482	0.925645	1.05829	1.36739	1.19184	0.941892	1.20225	1.05498	2.77409	2.79516	2.93826
	Ellin6067	0.169282	0.245354	0.231061	1.00498	1.11593	1.03417	0.00310982	0.16801	0.0789355	1.2025	0.960085	0.718892	0.928069	1.21183	0.7959	0.0144907	1.57821	1.22002	1.06779	1.51019	1.02243
	IS-44	0	0.00234789	0	0.00522521	0.0029522	0	0	0	0	0.00194265	0.00182179	0.00189681	0	0	0	0.043472	0	0	0.592735	0.410147	0.406988
	Methylophilales	0	0.0363922	0.0121611	0.0748946	0.0103327	0.00481008	0.0373178	0.117892	0.067659	0.128215	0.167605	0.0872534	0.0103348	0.00311124	0	0.0724533	0.0321673	0.00835631	0.0937044	0.137506	0.0694858
	MND1	2.29778	2.07318	2.14504	1.95597	2.53151	1.08067	0.00544218	0.607683	0.273455	3.88142	5.1411	3.49393	2.9351	2.91835	2.33544	3.76757	4.73864	4.51241	4.03365	3.28118	4.29819
	Nitrosomonadales	0.0078736	0.019957	0.0224513	0.00348347	0.0118088	0	0.00310982	0.0159467	0.00845737	0.0135986	0.00182179	0.0132777	0.0144688	0.00311124	0.026128		0.022115	0.0167126	0.0217917	0.0142248	0.0397062
	Rhodocyclales	0.019684	0.0270007	0.00280641	0.0156756	0.0132849	0.0080168	0	0.0142381	0.00281912	0.0679929	0.0382576	0.0246586	0.0124018	0.0202231	0.00803939	0.0144907	0.0301568	0.0104454	0.0697335	0.0616406	0
	SC-I-84	0.0511784	0.0352183	0.0355479	0.155014	0.0944705	0.080168	0.000777454	0.0318934	0.0310104	0.12433	0.114773	0.128983	0.169492	0.286234	0.182896	0.0869439	0.136711	0.079385	0.233171	0.251304	0.337502
	unid	0.119416	0.0739584	0.13845	0.0470269	0.0605202	0.0513075	0.00699708	0.0358801	0.0507442	0.139871	0.120238	0.127086	0.101282	0.133783	0.0984826	0.0144907	0.0804182	0.0877413	0.274576	0.182551	0.158825
Chloroflexi	A31	0.0118104	0.021131	0.015903	0.0522521	0.0472353	0.0609277	0.000777454	0.0296153	0.0140956	0.0699355	0.0564756	0.0569044	0.0909467	0.0715586	0.0944629	0.0724533	0.0562927	0.0814741	0.0326876	0.0237079	0.00992654
	AKIW781	0.0551152	0.0763063	0.0346124	0.135855	0.0516636	0.022447	0	0.0068343	0.0140956	0.0116559	0.0273269	0.00948407	0.0103348	0.00311124	0.0140689	0.0144907	0.0201045	0.0125345	0.0108959	0.00711238	0
	AKYG1722	0.15616	0.226571	0.165578	0.0714112	0.141706	0.080168	0.00699708	0.0734687	0.0281912	0.130158	0.0801589	0.127086	0.0806118	0.0668917	0.0864235	0.0289813	0.126659	0.139968	0.0414043	0.0474158	0.0694858
	AKYG885	0.498661	0.349835	0.569702	0.332671	0.405928	0.22447	0.025656	0.205029	0.104308	0.51286	0.697746	0.483687	0.512609	0.460464	0.542659	0.44921	0.818255	0.963065	0.320338	0.32954	0.367282
	B07_WMSP1	0.244082	0.12209	0.165578	0.0940537	0.129897	0.121855	0.00544218	0.10764	0.067659	0.110731	0.169427	0.161229	0.117817	0.126005	0.116571	0.0724533	0.138721	0.104454	0.0326876	0.0165955	0.0397062
	Caldilineales	0.585271	0.511839	0.48738	0.337897	0.498922	0.497042	0.0155491	0.211863	0.138137	0.347735	0.373467	0.343323	0.357586	0.382683	0.422068	0.318794	0.426216	0.403192	0.108959	0.0995733	0.119119
	CFB-26	0.0747992	0.0810021	0.097289	0.247326	0.228796	0.160336	0	0.0130991	0	0.089362	0.103842	0.051214	0.134353	0.157118	0.0944629	0.0869439	0.0924809	0.0626723	0.0610168	0.0829777	0.0992654
	DRC31										0.00971326	0.00182179	0.0151745	0.00620091	0.00622248	0.0120591	0.0144907	0.0100523	0.0146235	0.00435834	0.00474158	0.00992654
	envOPS12	0.0275576	0.0516535	0.031806	0.0644442	0.0900422	0.0336706	0	0.0256286	0.0112765	0.151527	0.0892678	0.0474203	0.0558082	0.0808923	0.066325	0.0579626	0.0522718	0.0564051	0.226634	0.192034	0.148898
	GCA004	0.0761115	0.0892197	0.134708	0.00348347	0.029522	0.0192403	0.00388727	0.0159467	0.0394677	0.16124	0.116595	0.110015	0.0558082	0.032668	0.0844136	0.0579626	0.0743868	0.0877413	0.0305084	0.0379327	0.0496327
	H39	0.00656134	0.00704366	0.00748377	0.0365764	0.042807	0.017637	0	0.0045562	0	0.0310824	0.0218615	0.0189681	0.0227367	0.0280012	0.0321576	0.0724533	0.00603136	0.00626723	0.0326876	0.0521574	0.0496327
	Herpetosiphonales	0.0761115	0.0363922	0.0224513	0.0487686	0.0679007	0.0913916	0.000777454	0.0148076	0	0.0291398	0.0218615	0.0360395	0.0454733	0.0435574	0.0281379	2.60832	0.0261359	0.0229799	0.0152542	0.00711238	0.00992654
	Chloroflexales	0.0078736	0.00352183	0.0065483	0	0.0014761	0.00962016	0	0.00284762	0.00281912	0.00971326	0.00546538	0.00569044	0.00413394	0.00311124	0.00200985	13.7806	0.00603136	0.00626723	0	0.00237079	0
	JG30-KF-CM45	0.711249	0.623364	0.573444	0.217717	0.416261	0.338309	0.0466472	0.326907	0.318561	0.384645	0.382576	0.33953	0.256304	0.197564	0.247211	0.173888	0.211098	0.292471	0.0740918	0.0995733	0.0794123
	Ktedonobacterales	0.215212	0.235963	0.769893	0.0348347	0.0841378	0.080168	0.0326531	0.0472706	0.146594	0.926645	1.24246	1.0698	0.212898	0.336014	0.233142	0.0144907	1.06152	0.933818	0.0566585	0.068753	0.0794123
	mle1-48	0.351688	0.346313	0.144998	0.16024	0.165323	0.198817	0.0116618	0.0854287	0.0648399	0.157355	0.182179	0.189681	0.163291	0.126005	0.100492	0.0144907	0.144753	0.169215	0.100242	0.0948317	0.0694858
	Roseiflexales	0.20865	0.374488	0.454639	0.228167	0.304077	0.323879	0.0241011	0.171427	0.143775	0.341907	0.329744	0.305387	0.260438	0.309569	0.287408	0.101435	0.146763	0.221442	0.102421	0.0900901	0.0496327
	S0208	0.0813606	0.0950894	0.156224	0.0766364	0.12104	0.0689445	0.00233236	0.01196	0.0112765	0.293341	0.26416	0.275038	0.126085	0.14934	0.154758	0.159397	0.17491	0.177572	0.313801	0.277383	0.198531
	SB-34	0	0	0	0	0	0	0	0	0	0	0	0	0	0	0	0	0	0	0.0544793	0.0995733	0.0397062
	SBR1031	0.0551152	0.138525	0.101966	0.416275	0.397071	0.250124	0.0101069	0.140103	0.0535634	0.291398	0.258695	0.21434	0.227367	0.202231	0.194955	0.202869	0.118617	0.116988	0.13075	0.135135	0.158825
	WCHB1-50	0.0078736	0.0164352	0.0233868	0.0104504	0.0118088	0.017637	0	0	0.00845737	0.0718782	0.0291487	0.0531108	0.0496073	0.0528911	0.0522561	0.0579626	0.0281464	0.0104454	0.00435834	0.00948317	0.00992654
	unid	0.00524907	0.00352183	0.0140321	0.00696694	0.00885661	0	0	0	0.00281912	0.0369104	0.0163961	0.0246586	0.0144688	0.0217787	0.0120591	0	0.0140732	0.027158	0.0501209	0.0497866	0.0496327
	unid	0.0118104	0.00586972	0.0121611	0.0505103	0.00885661	0.0192403	0	0.00854287	0.00281912	0.0213692	0.043723	0.0360395	0.00826788	0.0140006	0.0221083	0.0144907	0.0361882	0.0355143	0.0305084	0.0308203	0.00992654
	unid	0.674505	0.419098	0.635185	0.322221	0.487114	0.506662	0.0404276	0.318364	0.219892	0.670215	0.641271	0.635432	0.630426	0.563135	0.542659	0.0144907	0.723764	0.639258	0.586197	0.474158	0.565813
	unid	0.148286	0.0328704	0.0589347	0.0452851	0.0487114	0.0769613	0.000777454	0.0501182	0.00281912	0.149584	0.125704	0.102428	0.130219	0.16334	0.0884333	0	0.108565	0.108632	0.18305	0.12091	0.25809
	unid	0.0616766	0.0657408	0.112257	0.18114	0.2347	0.155526	0.00155491	0.0370191	0.0338295	0.159298	0.127525	0.0929439	0.212898	0.168007	0.176867	0	0.199035	0.162948	0.0980627	0.116169	0.0794123
	unid	0.00262453	0	0.00280641	0.0139339	0.00738051	0	0.00155491	0.0045562	0	0	0	0.00189681	0.00826788	0.0171118	0.0100492	0	0.00402091	0.0146235	0.00217917	0.00474158	0
	unid	0.0039368	0.0117394	0.0383543	0.00870868	0.00442831	0.0112235	0	0	0.00563825	0.0369104	0.0728717	0.0284522	0.0227367	0.0420018	0.0221083	0	0.0422195	0.0584942	0.00871669	0.00474158	0.0297796
	unid	0.0039368	0.0117394	0.0383543	0.00870868	0.00442831	0.0112235	0	0	0.00563825	0.0369104	0.0728717	0.0284522	0.0227367	0.0420018	0.0221083	0	0.0422195	0.0584942	0.00871669	0.00474158	0.0297796
	unid	0.0446171	0.0880457	0.0402253	0.092312	0.08709	0.0561176	0.000777454	0.0091124	0.00563825	0.1321	0.100199	0.0531108	0.107482	0.0871148	0.0783841	0.0144907	0.0844391	0.0772959	0.172155	0.132764	0.0893389
	unid	0	0.00704366	0.00935471	0.00870868	0.042807	0.00320672	0.00233236	0.01196	0.00281912	0.00388531	0	0.00379363	0	0.00466686	0.0140689	0	0.00603136	0.00208908	0.0305084	0.0260787	0.0297796
	unid	0.0118104	0.0187831	0.00467736	0.0313512	0.0280459	0.00962016	0	0.00740382	0	0.0116559	0.00182179	0.00569044	0.0227367	0.00622248	0.0040197	0	0.00603136	0.00626723	0.0174334	0.0213371	0.0297796
Deltaproteobacteria	Bdellovibrionales	0.170595	0.16083	0.126289	0.195074	0.132849	0.187593	0.000777454	0.0842897	0.00845737	0.176781	0.196754	0.128983	0.171558	0.168007	0.196965	0.188378	0.197025	0.185928	0.18305	0.201517	0.248164
	Desulfuromonadales	0.0104981	0.00586972	0.00748377	0.00870868	0.0103327	0.00641344	0	0.0318934	0.00563825	0	0.00182179	0.00189681	0	0.00622248	0.00602954	0	0.00402091	0.00208908	0.00217917	0.00948317	0.00992654
	Entotheonellales	0.976327	0.947372	1.2685	0.738496	0.746908	0.771216	0.186589	0.761455	0.625846	1.39288	1.09854	1.38847	1.3642	1.32072	1.39483	0.652079	1.1922	1.30567	0.370459	0.4789	0.357356
	FAC87	0.00524907	0.0164352	0.00748377	0.0191591	0.00442831	0.0336706	0	0.0170857	0	0.0135986	0.00910896	0.00569044	0.0248036	0.0155562	0.0180886	0	0.00603136	0.00835631	0.00435834	0.00711238	0.00992654
	MIZ46	0.0354312	0.0528274	0.0308705	0.0278678	0.0442831	0.0336706	0	0.0364496	0.00845737	0.0621649	0.0382576	0.0227618	0.0516742	0.0466686	0.0522561	0	0.08846	0.0752068	0.063196	0.0640114	0.0496327
	Myxococcales	1.10493	2.12601	1.78394	2.43495	3.22085	1.91441	0.0396501	1.01603	0.462336	3.88725	3.33935	3.11267	2.90823	2.96346	2.49422	0	3.81986	3.53681	2.72396	2.57231	2.88862
	NB1-j	0.137788	0.0915676	0.150611	0.202041	0.14761	0.136286	0.00388727	0.0427144	0.067659	0.627477	0.566577	0.407815	0.210831	0.345348	0.190936		0.48854	0.428261	0.716947	0.77762	0.456621
	PB19	0.00131227	0.00117394	0.00187094	0.0174174	0.00738051	0.00641344	0	0	0	0.00194265	0.00364358	0	0.00620091	0.0108893	0.00602954	0.0289813	0.0100523	0.00208908	0	0	0
	Spirobacillales	0.00262453	0.0164352	0	0.0156756	0.0162371	0.0962016	0.00233236	0.0358801	0	0.0194265	0.0109308	0.0151745	0.0186027	0.0108893	0.0321576	0	0.00603136	0.00417816	0.00653751	0.0165955	0
	Syntrophobacterales	0.192903	0.235963	0.259126	0.409308	0.327695	0.323879	0.00621963	0.104793	0.12968	1.1248	0.759687	0.870637	0.624225	0.964485	0.751683	1.23171	1.02533	0.83772	1.9983	2.26174	1.64781
	unid	1.66527	1.56134	1.5482	0.81339	1.31816	1.18007	0.0956268	0.63502	0.467975	1.12868	1.11312	1.21206	1.07689	0.964485	1.08331	0.0144907	1.08162	1.11557	0.52518	0.526316	0.526107
Elusimicrobia	Elusimicrobiales	0.00656134	0.00939155	0.000935471	0.00870868	0.00442831	0.0112235	0	0	0	0.0252545	0.00546538	0.00569044	0.0103348	0.0264456	0.0160788	0.0144907	0.0180941	0.0125345	0.0108959	0.0355619	0.00992654
	FAC88	0.12729	0.0716105	0.0664185	0.451109	0.188941	0.168353	0	0.108779	0.0140956	0.0699355	0.0637627	0.0493171	0.148822	0.150895	0.120591	5.21664	0.0924809	0.0981867	0.143825	0.173068	0.168751
	IIb	0.124665	0.124438	0.167449	0.350089	0.149086	0.107425	0	0.0523963	0.00845737	0.271971	0.235011	0.180197	0.167425	0.2629	0.176867	0.362266	0.233213	0.110721	0.126392	0.130394	0.158825
	MVP-88	0.0039368	0.0223049	0.0168385	0.00870868	0.0206654	0.0080168	0	0	0	0.00971326	0.0218615	0.0113809	0.0289376	0.0140006	0.0120591	0	0.00402091	0.00208908	0.0174334	0.00711238	0.0297796
	unid	0.0328067	0.0551753	0.0271287	0.033093	0.057568	0.0272571	0.00155491	0.0187943	0.00563825	0.0388531	0.0674063	0.0891502	0.0578752	0.045113	0.0602954	0.0724533	0.0502614	0.0459597	0.0305084	0.0284495	0.0397062
Firmicutes	Bacillales	3.86594	13.7492	5.4828	0.954471	4.0888	4.75717	1.1965	10.1512	9.69215	1.1753	1.01838	1.16654	0.587019	0.480687	0.480354	0.637589	0.800161	0.977689	1.49709	0.694642	0.595593
	BSA2B-08	0.0131227	0.0223049	0.0243223	0	0.0014761	0.00481008	0.000777454	0.00284762	0	0.00582796	0.00182179	0	0.00206697	0.00155562	0.00200985	0.0144907	0	0.00417816	0.00217917	0.00237079	0
	Clostridiales	0.887093	0.838195	1.67543	0.153273	0.243557	0.173163	0.101846	0.832076	0.470794	0.192323	0.21315	0.254173	0.239768	0.166451	0.2653	0.362266	0.319662	0.332163	0.148184	0.0640114	0.119119
	Halanaerobiales	0.0131227	0.00586972	0.0682894	0.0121921	0.0132849	0.00160336	0.00310982	0.00626477	0.0140956	0.0135986	0.00728717	0.0208649	0.0103348	0.00311124	0.00200985	0.0144907	0.00402091	0.0125345	0.0196125	0.00711238	0
	Haloplasmatales	0.0039368	0.0105655	0.0112257	0.00174174	0.0103327	0.00160336	0	0.0296153	0.0140956	0.00194265	0.00364358	0.00569044	0.00206697	0.00311124	0.0040197	0	0.0140732	0.00417816	0	0.00237079	0
	Lactobacillales	0	0	0.0140321	0	0	0	0	0.0102514	0	0	0	0	0	0.00155562	0	0.043472	0.00402091	0.00208908	0.00217917	0	0
	MBA08	0.0236208	0.0129134	0.0252577	0.00522521	0	0	0.00699708	0.0244896	0.00563825	0.00194265	0.00910896	0.00379363	0.00413394	0	0.0140689	0.0144907	0.0100523	0.00417816	0.00217917	0.00474158	0
	Natranaerobiales	0.0104981	0.0082176	0.0280641	0	0	0.00160336	0	0.00854287	0.0169147	0.00194265	0.00182179	0.00569044	0.00206697	0.00777811	0.00602954		0.0100523	0.00208908	0.00435834	0.00237079	0.0198531
	OPB54	0.0682379	0.0657408	0.115998	0.00522521	0.0162371	0.00320672	0.00777454	0.0689125	0.0197339	0.00777061	0.0145743	0.00758725	0.0186027	0.00933373	0.0120591	0.0289813	0.00804182	0.0250689	0.0108959	0	0.0198531
	SHA-98	0.00262453	0.00704366	0.0215158	0	0.0014761	0.00320672	0.00233236	0.0148076	0.00563825	0.00388531	0.00182179	0	0.00206697	0	0	0	0	0.00835631	0.00435834	0	0
	Thermoanaerobacterales	0.00524907	0.00469577	0.0252577	0	0	0	0	0	0	0	0	0.00379363	0.00206697	0	0	0	0	0	0	0	0
	Turicibacterales	0.0249331	0.00704366	0.0243223	0.0139339	0.0029522	0.00160336	0.00310982	0.0279067	0.00845737	0	0	0.00569044	0.00206697	0.00466686	0	0	0.00402091	0	0	0.00237079	0
	unid	7.40644	5.53514	6.37243	2.35483	3.99286	3.49372	0.508455	2.74568	2.89524	4.86635	4.6984	6.0148	4.00785	3.4597	4.00965	0.144907	4.36068	5.09108	1.39031	1.39877	1.29045
Gammaproteobacteria	Aeromonadales	0.00262453	0.00469577	0	0.00696694	0.0177132	0.0080168	21.0954	0.173705	3.75226	0.0407957	0.0309705	0.0284522	0	0	0	0	0.0160836	0	0.0174334	0.0640114	0.0397062
	Alteromonadales	0.0249331	0.0962633	0.0411607	0.146306	0.0782334	0.0962016	0.00310982	0.0677734	0.0394677	0.141814	0.136634	0.0967375	0.0806118	0.0840035	0.0743644	0.043472	0.0402091	0.0459597	0.228813	0.339023	0.28787
	Enterobacteriales	0.297885	0.319313	2.27132	0.085345	0.0457592	0.142699	40.4906	2.04175	13.0779	0.0738208	0.0856242	0.140364	0.0289376	0.0591136	0.150739	0.318794	0.363892	0.250689	0.139467	0.123281	0.0694858
	HTCC2188	0.00262453	0.0152613	0	0.0452851	0.0103327	0.0272571	0	0.010821	0	0.0233118	0.0218615	0.0170713	0.0144688	0.032668	0.0321576	0.0144907	0.0120627	0.0167126	0.0174334	0.0426743	0.0297796
	Chromatiales	0.0118104	0.0129134	0.0233868	0.0313512	0.0103327	0.0080168	0.00155491	0.0045562	0.00845737	0.0233118	0.0364358	0.0208649	0.0103348	0.0233343	0.0281379	0.0579626	0.0301568	0.0250689	0.0414043	0.0497866	0
	Legionellales	0.0262453	0.0129134	0.0364834	0.174174	0.184513	0.150716	0.00544218	0.0934021	0.00281912	0.169011	0.114773	0.106222	0.13642	0.224009	0.164808	0.043472	0.100523	0.142057	0.152542	0.142248	0.208457
	Marinicellales	0	0.00704366	0	0	0.0029522	0	0	0	0	0.0116559	0.0182179	0.0208649	0	0	0	1.01435	0	0	0.00653751	0.0165955	0.0198531
	Oceanospirillales	0.0078736	0.0117394	0.0130966	0.0174174	0.0206654	0.00641344	0.00310982	0.0461315	0.0169147	0.00777061	0.0473666	0.0246586	0.00620091	0	0.00200985	0	0.0180941	0.00208908	0.0108959	0.0165955	0.00992654
	Pseudomonadales	0.881843	1.00137	1.37234	3.76912	1.29602	3.57229	26.0603	18.9401	26.9396	0.258373	0.198575	0.347117	0.0620091	0.0933373	0.152748	0.0724533	0.0603136	0.027158	1.00678	1.16643	0.952948
	Thiotrichales	0.346439	0.273529	0.214223	0.310029	0.26127	0.182783	0.00233236	0.158897	0.0732972	0.413785	0.470022	0.318665	0.227367	0.281567	0.301477	0.594117	0.552875	0.457508	0.860773	0.787103	0.903315
	Xanthomonadales	0.493412	0.966155	0.610863	2.57777	1.5381	1.50395	0.125948	1.31959	0.64558	1.64931	1.4884	1.39416	1.53162	1.70341	1.59783	1.84031	1.55408	1.28478	4.12953	3.90944	4.64562
	unid	0.102357	0.113872	0.0598702	0.0766364	0.0885661	0.0545143	0.00233236	0.0267677	0.022553	0.112674	0.140278	0.138467	0.0806118	0.090226	0.0703447	2.62281	0.126659	0.106543	0.0392251	0.0426743	0.0794123
Gemmatimonadetes	C114	0.059052	0.0516535	0.140321	0.026126	0.0708529	0.0272571	0	0.0205029	0.0112765	0.157355	0.132991	0.115706	0.0950806	0.0840035	0.0422068	0	0.180941	0.194284	0.0675543	0.0545282	0.0794123
	Ellin5290	0.059052	0.0751324	0.0757732	0.0696694	0.109232	0.0448941	0	0.0233505	0.00563825	0.198151	0.225902	0.113809	0.0826788	0.0824479	0.0944629	0.202869	0.21914	0.254868	0.0806293	0.0545282	0.119119
	Gemmatimonadales	0.0118104	0.00352183	0.0065483	0.0992789	0.0324742	0.0513075	0.00155491	0.0233505	0.00281912	0.0155412	0.0163961	0.0208649	0.0268706	0.0420018	0.026128	0	0.0160836	0.0146235	0.0239709	0.0165955	0.0694858
	KD8-87	0.0078736	0	0	0.026126	0.014761	0.0144302	0	0.00512572	0.00281912	0.00388531	0.0145743	0.00569044	0.0165358	0.0171118	0.0180886	0	0.022115	0.0167126	0.0283292	0.0331911	0.00992654
	N1423WL	0.00131227	0.00469577	0	0.0121921	0.0118088	0.0336706	0	0	0	0.00582796	0.00182179	0.00189681	0.00413394	0.0155562	0.0160788	unid	0.00804182	0	0.0108959	0.0189663	0.0397062
	unid	0.913338	0.417924	0.695055	0.355314	0.557967	0.384807	0.00544218	0.207877	0.1917	1.97568	2.47764	1.75266	0.988012	1.09982	0.842126	0.347776	3.02975	2.57374	3.36028	2.72404	2.40222
	unid	0.107606	0.0763063	0.0935471	0.0870868	0.100375	0.0897882	0.00233236	0.0142381	0.0620207	0.126272	0.105664	0.091047	0.0806118	0.070003	0.0824038	0.043472	0.0985123	0.0772959	0.172155	0.18018	0.119119
	unid	0.0144349	0.021131	0.0243223	0.00522521	0.0132849	0.0128269	0	0.0165162	0.00281912	0.0271971	0.0109308	0.0265554	0.0351385	0.0606692	0.0602954	0.0289813	0.0562927	0.0438706	0.0348667	0.0213371	0.0198531
	unid	0.0367435	0.0446098	0.150611	0.0156756	0.0162371	0.0192403	0.00233236	0.0296153	0.0310104	0.0874194	0.129347	0.0569044	0.0330715	0.0202231	0.0140689	0.0144907	0.0301568	0.0167126	0.00435834	0.00711238	0.00992654
	unid	0.0262453	0.0234789	0.0710958	0	0.00885661	0.00962016	0.00544218	0.0290458	0.0366486	0.00194265	0.00728717	0.00948407	0.00206697	0.012445	0.0100492	1.78235	0.0100523	0.00835631	0.0784502	0.154101	0.188604
	unid	0	0	0	0.0104504	0.0280459	0.0128269	0	0.0142381	0	0	0	0	0	0	0	0.202869	0	0	0	0.00237079	0.00992654
Planctomycetes	agg27	0.0419925	0.0598711	0.0168385	0.0766364	0.0679007	0.0384807	0	0.0148076	0.0140956	0.120444	0.145743	0.100531	0.0723439	0.0824479	0.0582856	0.043472	0.128669	0.142057	0.193946	0.123281	0.188604
	B97	0.00262453	0.00469577	0	0.00348347	0.00442831	0	0	0	0.00281912	0.00388531	0.00182179	0	0.0103348	0.00933373	0.0160788	0	0.00201045	0.00417816	0.00435834	0.00474158	0
	CCM11a	0.00131227	0.0140873	0.00187094	0.0365764	0.0339503	0.0448941	0	0	0.00281912	0.0155412	0.0200397	0.0227618	0.0351385	0.0373349	0.0381871	0.0289813	0.0201045	0.0188017	0.0523001	0.0308203	0.0694858
	CL500-15	0.0551152	0.0363922	0.0252577	0.0714112	0.0354264	0.0192403	0	0.0130991	0.00281912	0.134043	0.132991	0.117602	0.0330715	0.0653361	0.040197	0.115925	0.116606	0.146235	0.202663	0.156472	0.158825
	DH61	0.0104981	0.00234789	0.00841924	0.00696694	0.0132849	0.0128269	0	0.0113905	0	0.0135986	0.0218615	0.0170713	0.00413394	0.00933373	0.0040197	0	0.00402091	0	0.013075	0.0142248	0.00992654
	Gemmatales	0.140413	0.103307	0.170256	0.553872	0.346884	0.423287	0.0108844	0.0905544	0.155052	1.18696	1.01656	0.832701	0.779248	0.964485	0.822028	1.04333	0.997185	0.846077	0.655931	0.637743	0.625372
	mle1-8	0	0.00469577	0	0.00174174	0.00442831	0.00320672	0	0	0	0.00777061	0.00728717	0.00758725	0.00413394	0.00777811	0.00602954	0.101435	0.00603136	0.00626723	0.013075	0.00237079	0.00992654
	MVS-107	0.00131227	0.00469577	0.0102902	0.0104504	0.00590441	0.00320672	0	0	0	0.0233118	0.0145743	0.00569044	0.00826788	0.00155562	0.00200985	0	0.0241255	0.0125345	0.013075	0.011854	0.0297796
	p04_C01	0.00131227	0.0140873	0.0130966	0.0278678	0.0236176	0.00962016	0	0.00968192	0	0.044681	0.0291487	0.00948407	0.0248036	0.045113	0.026128	0.043472	0.0241255	0.0313362	0.0217917	0.0260787	0
	Phycisphaerales	0.0380557	0.0927415	0.101966	0.189849	0.116612	0.17156	0.000777454	0.0546744	0.0112765	0.330251	0.291487	0.233308	0.233568	0.368682	0.295448	0.289813	0.255328	0.256957	0.169975	0.201517	0.238237
	Pirellulales	0.107606	0.106829	0.0767086	0.454593	0.211083	0.248521	0.00855199	0.0871373	0.0620207	0.609993	0.460913	0.411608	0.463001	0.7887	0.506482	0.840458	0.597105	0.440796	0.690797	0.796586	0.684932
	Pla1	0	0	0.00187094	0.00522521	0	0	0	0	0	0	0	0.00189681	0.00413394	0.00622248	0.00602954	0.0144907	0.00201045	0	0.00653751	0.00474158	0
	Planctomycetales	0.0118104	0.0234789	0.0112257	0.139339	0.0280459	0.0769613	0.000777454	0.00968192	0.00281912	0.0582796	0.0819807	0.0569044	0.0516742	0.0995598	0.108532	0.115925	0.0743868	0.0438706	0.106779	0.113798	0.0992654
	WD2101	0.114167	0.186657	0.368576	0.945762	0.547634	0.5724	0.00777454	0.161175	0.0732972	1.35986	1.23153	1.01669	0.919802	1.11538	0.874284	1.81133	1.3651	0.994401	0.607989	0.746799	0.813977
	unid	0.120729	0.0915676	0.144063	0.0174174	0.0900422	0.0529109	0.00621963	0.0318934	0.0507442	0.238946	0.136634	0.17261	0.128152	0.143117	0.13265	0.0579626	0.146763	0.148325	0.0675543	0.106686	0.0694858
	unid	0.00524907	0.00117394	0.00187094	0.00870868	0.00885661	0.00481008	0	0.00398667	0	0.0135986	0.00910896	0.00758725	0.00826788	0.0108893	0.0120591	0	0.0381986	0.0250689	0.0457626	0.0284495	0.00992654
	unid	0	0.00234789	0.000935471	0.0104504	0.0118088	0.00481008	0	0.00398667	0	0.0213692	0.00546538	0.0151745	0.0103348	0.00311124	0.0040197	0	0.022115	0.00835631	0.0326876	0.056899	0.0794123
	unid	0	0.00704366	0.00561283	0.0383182	0.0162371	0.0080168	0	0	0	0.0135986	0.00910896	0.00758725	0.00826788	0.00933373	0.00602954	0.0289813	0.0100523	0.00835631	0.0108959	0.0237079	0
	unid	0.00656134	0.00117394	0.015903	0.00696694	0.0250937	0.00160336	0	0.0182248	0.00281912	0.0194265	0.00728717	0.00569044	0	0	0.00200985	0.144907	0	0	0	0	0.0297796
TM7	EW055	0.0262453	0.0129134	0.00748377	0.0104504	0.0029522	0.0144302	0.0272109	0.00113905	0.0112765	0.0213692	0.0473666	0.0151745	0.00620091	0.00777811	0.00602954	0.0144907	0.00603136	0.00417816	0.00217917	0.00948317	0.00992654
	I025	0.0183717	0.00469577	0	0.00696694	0.00590441	0.00320672	0.000777454	0.0136686	0.00281912	0.00582796	0.00182179	0.00569044	0.00206697	0	0.0040197	0.0144907	0.00402091	0.00208908	0.00217917	0.00474158	0.0198531
	unid	0.00262453	0	0.00935471	0	0	0	0	0	0	0.0291398	0.0163961	0.0227618	0.00413394	0.00466686	0	0.0144907	0.0120627	0.0229799	0.00653751	0.00474158	0.00992654
	unid	2.78069	1.55313	2.2919	1.52576	2.05031	1.81821	0.328086	0.993821	0.54691	2.13498	2.39566	2.11115	2.52997	2.61655	2.21485	0	2.59148	2.18935	3.6414	3.31437	2.94818
	unid	0.223085	0.151439	0.167449	0.106246	0.255366	0.203627	0.0147716	0.125295	0.0930311	0.229233	0.225902	0.17261	0.15709	0.270678	0.146719	0	0.239244	0.233977	0.0588376	0.0782361	0.0694858
	unid	0	0.0117394	0	0.00174174	0	0	0	0	0.0140956	0	0.00182179	0.00189681	0	0	0	0.507173	0.0944914	0.0919194	0	0	0
	unid	0.0262453	0.00234789	0.0261932	0.0104504	0.00885661	0.0240504	0.00388727	0.0210724	0.00281912	0.0271971	0.0200397	0.0132777	0.0310045	0.0280012	0.0301477	0.101435	0.0341777	0.0313362	0.0523001	0.0521574	0.0297796
Verrucomicrobia	Cerasicoccales	0	0.00117394	0	0.00174174	0.0118088	0.0080168	0	0.00569525	0	0.00388531	0.0145743	0.030349	0.0103348	0	0.00200985	0	0.00804182	0.00208908	0.132929	0.00711238	0.0198531
	Methylacidiphilales	0	0	0	0.00174174	0	0	0	0	0	0.00194265	0.00364358	0	0	0.00622248	0.00200985	0	0.00804182	0.00417816	0	0	0
	Opitutales	0.0446171	0.145569	0.161837	0.426725	0.289316	0.117045	0.0178814	0.0985278	0.0394677	0.444868	0.404438	0.326252	0.223233	0.217787	0.237162	0.507173	0.383997	0.27158	0.318159	0.412518	0.268017
	Pedosphaerales	0.74668	0.569362	0.828827	1.54666	1.02884	0.679825	0.00855199	0.349688	0.132499	2.47883	2.4412	1.7849	1.38487	1.78741	1.34258	2.27503	2.72618	2.27501	3.18813	3.24324	2.95811
	S-BQ2-57	0.0328067	0.0281746	0.031806	0.0435434	0.029522	0.0304639	0	0	0	0.0854767	0.0473666	0.051214	0.0516742	0.0560024	0.0502462	0.043472	0.0743868	0.0772959	0.0457626	0.0308203	0.0794123
	Verrucomicrobiales	0.0472416	0.08335	0.0271287	0.498136	0.224367	0.254934	0.0116618	0.034741	0.0140956	0.108789	0.153031	0.121396	0.109549	0.150895	0.186916	0.130416	0.0703659	0.0710287	0.207021	0.291607	0.367282
	unid	0.0288699	0.00234789	0	0.0365764	0.0103327	0.00481008	0	0.0068343	0	0.00582796	0	0	0	0	0	0	0.00201045	0.00417816	0.00653751	0.00237079	0.00992654
WS3	LD1-PA13	0.00524907	0.0223049	0.0168385	0.00522521	0.00738051	0.00160336	0	0	0	0.0543943	0.043723	0.0493171	0.0186027	0.0311124	0.0140689	0	0.0341777	0.0229799	0.139467	0.132764	0.129045
	Sediment-1	1.30833	0.331052	0.486445	0.447626	0.422165	0.365566	0.00544218	0.130421	0.135318	1.84746	2.33007	1.62178	0.706904	0.794922	0.572807	1.68092	2.39445	2.17473	2.78062	2.31626	1.80663
	wb1_H11	0.207338	0.0140873	0.0776441	0.0226426	0.0162371	0.00481008	0	0.0142381	0.0394677	0.176781	0.225902	0.185888	0.0310045	0.0606692	0.0180886	0.130416	0.203056	0.223531	0.257142	0.177809	0.0794123
	unid	0.00131227	0.00234789	0.000935471	0	0	0	0	0	0	0	0.00182179	0	0	0.00155562	0	0	0	0	0.00653751	0.0142248	0
Other (<1%)		1.52617	1.6893	1.66888	3.02539	2.69831	2.48361	0.127502	1.31332	0.614569	4.07569	3.79115	3.17906	2.9599	4.14417	3.34439	9.25953	4.86329	4.05281	6.02977	6.48174	5.40997
