# Supplementary material for: Bacteria Associated to Plants Naturally Selected in a Historical PCB Polluted Soil Show Potential to Sustain Natural Attenuation
Source: Front Microbiol. 2017 Jul 25;8:1385. doi: 10.3389/fmicb.2017.01385 (PMC5524726; doi:10.3389/fmicb.2017.01385)
Supplement: Supplementary file 3 [file Table_8.XLS]

## Sheet: Biphenyl
		Isolate identification				PGP activity								Ab. stress res.					Deg. Pot.
Plant	Strain	Closest described relative	%	ACC. N°		ACC d	IAA	P Sol.	Sid.	Prot.	EPS	NH₃		4 °C	42°C	20% PEG	5% NaCl	PGP Score	C 2,3 D	bphA
M. sativa	1_1	Arthrobacter oxydans	99	EU086810			1			1		1		1		1		5	1	1
M. sativa	1_10	Microbacterium murale	98	KF876882		1				1						1		3	1	1
M. sativa	1_11	Arthrobacter scleromae	99	KF424307		1	1		1	1				1		1		6	1	1
M. sativa	1_12B	Pseudomonas moraviensis	99	LN714047			1		1	1		1		1		1	1	7	1	1
M. sativa	1_13	Microbacterium oxydans	99	KF454862		1	1							1		1		4	1	1
M. sativa	1_14	Arthrobacter nitroguajacolicus	99	KF923421			1			1				1		1	1	5	1	1
M. sativa	1_15	Arthrobacter nitroguajacolicus	99	FN908764		1				1		1		1	1	1	1	7	1	1
M. sativa	1_16	Microbacterium arthrosphaerae	98	NR_117046		1								1	1	1	1	5	1	1
M. sativa	1_17	Microbacterium natoriense	99	JF915347		1				1						1		3	1	1
M. sativa	1_19	Arthrobacter scleromae	99	KF424312		1				1				1		1	1	5
M. sativa	1_2	Microbacterium arthrosphaerae	98	NR_117046			1							1		1	1	4	1	1
M. sativa	1_20	Microbacterium hydrocarbonoxydans	98	EU714368		1								1	1	1	1	5	1
M. sativa	1_21	Microbacterium oxydans	98	KF844064		1	1							1		1		4	1	1
M. sativa	1_23	Microbacterium natoriense	99	JF915347						1	1					1		3	1	1
M. sativa	1_25	Arthrobacter scleromae	100	KF424312						1		1		1	1	1	1	6	1	1
M. sativa	1_26	Arthrobacter sulfonivorans	99	JF682059			1							1		1	1	4
M. sativa	1_28	Streptomyces erythrochromogenes	99	KC172003										1	1	1	1	4
M. sativa	1_29	Arthrobacter sulfonivorans	99	JF682059		1	1			1				1		1		5	1
M. sativa	1_3	Pseudomonas lini	99	DLE411J			1		1		1			1		1		5	1	1
M. sativa	1_30A	Bacillus aryabhattai	100	KJ879951		1	1			1		1		1	1	1	1	8
M. sativa	1_30B	Arthrobacter nitroguajacolicus	99	HF584979						1				1		1	1	4	1
M. sativa	1_31	Bacillus simplex	99	KF818652			1							1	1	1	1	5	1	1
M. sativa	1_33	Microbacterium natoriense	99	JN899565		1	1									1		3	1
M. sativa	1_34	Microbacterium natoriense	99	JN899565		1	1			1				1		1	1	6	1	1
M. sativa	1_35	Arthrobacter scleromae	99	KF424312		1	1			1		1		1		1	1	7
M. sativa	1_36	Microbacterium natoriense	98	NR_042983			1			1	1			1	1	1	1	7	1	1
M. sativa	1_37	Arthrobacter phenanthrenivorans	98	JX840975								1		1	1	1	1	5	1	1
M. sativa	1_38	Arthrobacter scleromae	99	KF424312			1			1				1	1	1	1	6
M. sativa	1_39	Microbacterium natoriense	98	JF915347			1			1	1			1	1	1	1	7	1	1
M. sativa	1_4	Microbacterium natoriense	98	JF915347		1	1			1						1		4	1
M. sativa	1_40	Microbacterium natoriense	99	JN899565			1			1		1		1		1	1	6	1	1
M. sativa	1_41	Microbacterium natoriense	99	NR_042983		1	1			1						1		4	1	1
M. sativa	1_42	Arthrobacter scleromae	98	KF424312		1	1			1				1		1	1	6
M. sativa	1_45	Pseudomonas baetica	98	KF475872			1			1				1		1		4	1	1
M. sativa	1_47	Microbacterium natoriense	99	JN899565		1	1									1		3	1
M. sativa	1_48	Microbacterium natoriense	98	JF915347		1	1			1	1			1		1		6	1
M. sativa	1_49	Pseudomonas lini	98	NR_029042			1			1				1	1	1		5
M. sativa	1_5	Microbacterium arthrosphaerae	98	NR_117046		1	1							1	1	1	1	6	1
M. sativa	1_50	Pseudomonas moraviensis	99	HG000013					1	1	1			1		1	1	6	1	1
M. sativa	1_51	Microbacterium natoriense	99	JF915347		1	1			1						1		4
M. sativa	1_52	Bacillus simplex	100	KR006928			1		1			1		1	1	1	1	7	1
M. sativa	1_53	Brevibacterium frigoritolerans	99	KC429641		1				1						1	1	4	1
M. sativa	1_54	Arthrobacter phenanthrenivorans	99	JX840975			1			1				1		1	1	5	1	1
M. sativa	1_55	Pseudomonas jessenii	98	HF584825										1	1	1	1	4	1	1
M. sativa	1_56	Pseudomonas lini	99	HF584815			1				1			1		1		4	1
M. sativa	1_57	Microbacterium natoriense	99	JF915347		1	1			1				1	1	1	1	7	1
M. sativa	1_58	Microbacterium natoriense	99	JN899565		1				1				1	1	1	1	6	1	1
M. sativa	1_59	Rhodococcus opacus	99	CP008947			1					1		1		1	1	5	1
M. sativa	1_60	Microbacterium hydrocarbonoxydans	99	EU714368		1	1			1				1		1	1	6	1	1
M. sativa	1_7	Microbacterium natoriense	98	JF915347			1			1	1			1	1	1	1	7	1
M. sativa	1_8	Pseudomonas salomonii	99	KC139424			1							1	1	1	1	5	1
M. sativa	1_9	Acinetobacter calcoaceticus	100	KJ939472			1							1		1		3	1	1
C. nigrescens	2_1	Microbacterium arthrosphaerae	99	NR_117046		1	1			1						1	1	5	1
C. nigrescens	2_10	Bacillus aryabhattai	99	KR063197			1			1		1		1	1	1	1	7
C. nigrescens	2_11A	Cellulosimicrobium funkei	99	KM276790		1	1			1					1	1	1	6	1	1
C. nigrescens	2_11B	Paenibacillus lautus	99	HF585034		1	1			1					1	1	1	6	1	1
C. nigrescens	2_12	Paenibacillus lautus	99	JX296361		1									1	1	1	4
C. nigrescens	2_13	Acinetobacter calcoaceticus	100	KJ939472							1			1	1	1	1	5		1
C. nigrescens	2_14A	Paenibacillus lautus	100	JX296361		1	1								1	1	1	5
C. nigrescens	2_14B	Agromyces terreus	98	NR_044184		1	1			1				1		1	1	6	1	1
C. nigrescens	2_15A	Arthrobacter scleromae	100	KF424312			1		1	1				1		1	1	6	1
C. nigrescens	2_15B	Acinetobacter calcoaceticus	99	KF923419				1				1		1	1	1	1	6	1	1
C. nigrescens	2_16	Rahnella aquatilis	98	KF817809			1	1			1	1		1		1	1	7	1	1
C. nigrescens	2_17	Bacillus cereus	98	KJ865598		1	1				1			1	1	1		6	1	1
C. nigrescens	2_18	Microbacterium yannicii	99	NR_117001		1								1	1	1		4	1	1
C. nigrescens	2_19	Acinetobacter calcoaceticus	98	KJ939472		1	1				1					1		4	1	1
C. nigrescens	2_2	Pseudomonas reinekei	99	KC790314					1			1		1	1	1	1	6	1
C. nigrescens	2_20	Pseudomonas moraviensis	97	HF584804						1		1		1	1	1	1	6	1	1
C. nigrescens	2_22A	Rhodococcus qingshengii	99	KP072747		1	1					1		1		1	1	6	1	1
C. nigrescens	2_22B	Pseudomonads baetica	99	KC790260			1		1	1		1		1		1	1	7	1
C. nigrescens	2_23	Arthrobacter aurescens	98	KF889398		1	1		1	1				1		1	1	7	1
C. nigrescens	2_24	Arthrobacter nitroguajacolicus	100	HF584979			1		1	1				1		1	1	6	1	1
C. nigrescens	2_25A	Microbacterium arthrosphaerae	99	NR_117046		1	1								1	1	1	5
C. nigrescens	2_25B	Arthrobacter nitroguajacolicus	99	HF584979		1	1			1		1				1	1	6
C. nigrescens	2_26	Paenibacillus lautus	98	HF585034		1	1											2
C. nigrescens	2_27	Pseudomonas salomonii	100	KC139424		1			1	1	1				1	1	1	7	1	1
C. nigrescens	2_28	Microbacterium takaoensis	100	AB201047		1						1			1	1	1	5	1	1
C. nigrescens	2_3	Paenibacillus amylolyticus	99	KC462533		1					1					1	1	4
C. nigrescens	2_30	Arthrobacter aurescens	99	JX293327			1							1	1	1	1	5
C. nigrescens	2_31	Arthrobacter nitroguajacolicus	99	HQ202815						1		1		1	1	1	1	6
C. nigrescens	2_34	Microbacterium yannicii	98	NR_117001		1								1	1	1	1	5	1	1
C. nigrescens	2_35	Microbacterium arthrosphaerae	97	LC062088		1	1									1		3	1	1
C. nigrescens	2_36	Microbacterium yannicii	99	NR_117001		1			1	1	1			1	1	1	1	8	1	1
C. nigrescens	2_38A	Agromyces cerinus	97	FM998720		1	1							1		1		4	1	1
C. nigrescens	2_38B	Pseudomonas baetica	97	KC790260			1			1	1	1		1		1		6	1	1
C. nigrescens	2_39	Pseudomonas baetica	99	KC790260							1	1		1	1	1	1	6	1	1
C. nigrescens	2_4	Arthrobacter oryzae	99	KC934758						1				1		1	1	4	1	1
C. nigrescens	2_40	Cellulosimicrobium cellulans	99	LK391635		1				1		1		1	1	1	1	7	1	1
C. nigrescens	2_41	Arthrobacter scleromae	99	KF424312		1								1	1	1	1	5	1	1
C. nigrescens	2_42	Microbacterium phyllosphaerae	98	JX840990		1	1							1	1	1	1	6	1	1
C. nigrescens	2_43	Agromyces cerinus	99	NR_115029		1	1									1		3	1	1
C. nigrescens	2_44	Rhodococcus koreensis	99	NR_024973								1			1	1	1	4	1	1
C. nigrescens	2_45	Pseudomonas brassicacearum	99	KR083018		1	1		1	1	1	1		1		1	1	9	1	1
C. nigrescens	2_46	Pseudomonas salomonii	99	KC139424		1			1	1	1	1		1	1	1	1	9	1	1
C. nigrescens	2_47	Microbacterium arthrosphaerae	99	NR_117046		1	1									1	1	4	1	1
C. nigrescens	2_48	Pseudomonas jessenii	98	HF584825					1		1			1	1	1		5	1	1
C. nigrescens	2_49	Pseudomonas koreensis	99	HM367599			1		1	1				1		1		5	1	1
C. nigrescens	2_5	Bacillus megaterium	99	KR063197		1	1			1		1			1	1	1	7
C. nigrescens	2_50	Arthrobacter nitroguajacolicus	99	HF584979		1				1				1		1	1	5	1	1
C. nigrescens	2_54	Arthrobacter nitroguajacolicus	99	HF584953		1	1			1		1		1	1	1	1	8	1	1
C. nigrescens	2_55	Promicromonospora sukumoe	98	KF040984		1				1						1	1	4	1	1
C. nigrescens	2_57	Pseudomonas putida	99	AY391278										1	1	1		3	1	1
C. nigrescens	2_59	Pseudomonas salomonii	99	KC139424		1			1	1	1			1		1		6	1
C. nigrescens	2_60	Pseudomonas salomonii	100	KC139424		1		1	1	1	1			1		1	1	8	1
C. nigrescens	2_61	Microbacterium deminutum	99	NR_041330			1							1		1		3
C. nigrescens	2_62	Microbacterium deminutum	98	NR_041330			1									1		2
C. nigrescens	2_7	Paenibacillus lautus	98	HF585034		1									1	1	1	4
C. nigrescens	2_8	Bacillus megaterium	100	LC011867		1				1	1				1	1	1	6
C. nigrescens	2_9	Paenibacillus lautus	99	JX296361		1	1								1	1	1	5	1	1
D. glomerata	3_1	Microbacterium yannicii	99	NR_117001		1	1									1	1	4
D. glomerata	3_11	Pseudomonas fluorescens	99	HF584986			1			1		1				1		4	1	1
D. glomerata	3_12	Microbacterium yannicii	98	NR_117001		1										1		2	1	1
D. glomerata	3_13	Microbacterium yannicii	98	NR_117001		1	1									1		3	1	1
D. glomerata	3_14	Arthrobacter scleromae	99	KF424307		1	1		1					1		1	1	6
D. glomerata	3_15A	Acinetobacter calcoaceticus	99	KF923419			1							1	1	1	1	5	1	1
D. glomerata	3_15B	Arthrobacter aurescens	99	JN662517		1	1		1	1		1		1		1	1	8
D. glomerata	3_16	Bacillus thuringiensis	99	KJ716488						1		1		1	1	1	1	6
D. glomerata	3_18A	Microbacterium oxydans	99	EU373400		1	1									1		3	1	1
D. glomerata	3_18B	Acinetobacter calcoaceticus	99	KF923419										1	1	1		3	1
D. glomerata	3_19	Arthrobacter nitroguajacolicus	99	HQ202809		1	1							1	1	1	1	6	1	1
D. glomerata	3_2	Acinetobacter calcoaceticus	99	KF923419										1	1	1		3	1	1
D. glomerata	3_20	Acinetobacter calcoaceticus	100	KF923419				1	1	1	1			1	1	1		7	1
D. glomerata	3_21	Bacillus toyonensis	99	NR_121761						1				1	1	1	1	5
D. glomerata	3_22	Arthrobacter oxydans	99	EU086811			1			1	1	1		1	1	1	1	8	1	1
D. glomerata	3_23	Arthrobacter scleromae	99	KF424312			1			1				1	1	1	1	6
D. glomerata	3_24	Pseudomonas baetica	99	KC790260			1			1		1		1		1		5	1	1
D. glomerata	3_25	Arthrobacter sulfonivorans	100	JF682059		1	1			1				1	1	1	1	7
D. glomerata	3_29	Rhodococcus opacus	99	CP008947								1		1		1	1	4	1	1
D. glomerata	3_32A	Pseudomonas putida	99	DQ133506			1		1					1		1	1	5	1	1
D. glomerata	3_32B	Bacillus toyonensis	99	KP407120			1			1		1			1	1	1	6
D. glomerata	3_33	Arthrobacter oryzae	99	KC934758						1		1		1	1	1	1	6	1	1
D. glomerata	3_34	Pseudomonas baetica	98	KC790260			1		1	1				1	1	1		6	1
D. glomerata	3_35	Arthrobacter scleromae	99	KF424312		1				1	1			1		1	1	6	1	1
D. glomerata	3_36	Microbacterium natoriense	97	JF915347		1	1			1				1	1	1		6	1	1
D. glomerata	3_37	Tsukamurella paurometabola	99	KF844057			1					1		1		1	1	5
D. glomerata	3_38A	Bacillus cereus	99	HF584877			1		1	1		1			1	1	1	7
D. glomerata	3_38B	Bacillus toyonensis	99	KP318463			1			1		1			1	1		5	1
D. glomerata	3_39	Microbacterium natoriense	98	NR_042983		1	1			1						1		4	1	1
D. glomerata	3_40	Acinetobacter calcoaceticus	99	KF923419										1	1	1		3	1
D. glomerata	3_41	Bacillus simplex	95	KF818647		1								1	1	1	1	5	1
D. glomerata	3_42A	Acinetobacter calcoaceticus	100	KF923419						1		1		1	1	1	1	6	1	1
D. glomerata	3_42B	Tsukamurella paurometabola	99	KF844057			1					1		1		1	1	5
D. glomerata	3_43	Arthrobacter scleromae	100	KF424312						1				1	1	1	1	5
D. glomerata	3_44	Arthrobacter scleromae	98	KF424307			1		1	1				1	1	1		6
D. glomerata	3_45	Variovorax paradoxus	99	NR_074654		1		1	1	1				1		1		6
D. glomerata	3_46	Arthrobacter scleromae	99	KF424312				1	1	1				1		1	1	6
D. glomerata	3_47	Arthrobacter sulfonivorans	100	JF682059		1	1			1				1	1	1	1	7
D. glomerata	3_48	Arthrobacter scleromae	99	KF424312						1				1	1	1	1	5
D. glomerata	3_49	Arthrobacter scleromae	100	KF424312						1				1	1	1	1	5	1	1
D. glomerata	3_5A	Bacillus simplex	99	KJ784477			1					1			1	1	1	5	1
D. glomerata	3_5B	Acinetobacter guillouiae	99	KC790322			1									1	1	3	1
D. glomerata	3_50	Stenotrophomonas maltophilia	98	KF424312				1	1	1		1		1	1	1	1	8	1	1
D. glomerata	3_51	Pseudomonas gessardii	99	KF424312		1			1	1	1	1		1	1	1	1	9
D. glomerata	3_52	Arthrobacter scleromae	100	KM222635		1	1			1		1		1		1	1	7
D. glomerata	3_53	Arthrobacter scleromae	99	HF584785		1		1	1	1				1		1	1	7
D. glomerata	3_54	Buttiauxella agrestis	99	KC510003			1									1		2	1
D. glomerata	3_55	Pseudomonas putida	99	KC816574										1	1	1		3	1	1
D. glomerata	3_56	Pseudomonas reactans	98	KF424312					1	1	1	1		1	1	1	1	8	1	1
D. glomerata	3_57	Arthrobacter humicola	99	HE716916								1		1	1	1	1	5	1	1
D. glomerata	3_58	Arthrobacter scleromae	99	KR006928		1				1				1	1	1		5
D. glomerata	3_59	Curtobacterium flaccumfaciens	99	KJ147068		1	1			1	1					1	1	6	1
D. glomerata	3_6	Buttiauxella agrestis	98	HF585063							1	1		1	1	1	1	6	1	1
D. glomerata	3_7B	Microbacterium phyllosphaerae	99	JX840990		1	1		1					1		1	1	6	1
D. glomerata	3_8	Acinetobacter calcoaceticus	100	KF923419										1	1	1		3	1	1
D. glomerata	3_9	Acinetobacter calcoaceticus	98	KF923419				1						1	1	1		4	1	1
